# Supplementary material for: Canadian Nationwide Survey on Pediatric Malnutrition Management in Tertiary Hospitals
Source: Nutrients. 2021 Jul 30;13(8):2635. doi: 10.3390/nu13082635 (PMC8397996; doi:10.3390/nu13082635)
Supplement: Supplementary file 1 [file nutrients-13-02635-s001.zip]

Archive with 1 entries (1 files):
- nutrients-1285281-supplementary.pdf
